# Supplementary material for: Rheology and Gelation of Hyaluronic Acid/Chitosan Coacervates
Source: Biomolecules. 2022 Dec 5;12(12):1817. doi: 10.3390/biom12121817 (PMC9775361; doi:10.3390/biom12121817)
Supplement: Supplementary file 1 [file biomolecules-12-01817-s001.zip]

Archive with 1 entries (1 files):
- biomolecules-1991800-supplementary.pdf
